# Supplementary material for: The Hemibiotrophic Apple Scab Fungus Venturia inaequalis Induces a Biotrophic Interface but Lacks a Necrotrophic Stage
Source: J Fungi (Basel). 2024 Nov 29;10(12):831. doi: 10.3390/jof10120831 (PMC11676478; doi:10.3390/jof10120831)
Supplement: Supplementary file 1 [file jof-10-00831-s001.zip]

Archive with 1 entries (1 files):
- jof-3285605-supplementary.pdf
